# Supplementary material for: Bacteria-Oil Microaggregates Are an Important Mechanism for Hydrocarbon Degradation in the Marine Water Column
Source: mSystems. 2021 Oct 5;6(5):e01105-21. doi: 10.1128/mSystems.01105-21 (PMC8547462; doi:10.1128/mSystems.01105-21)
Supplement: TABLE S1 [file msystems.01105-21-st001.xlsx]

## Sheet: Table S1
Table S1. Characteristics of metagenome assembled genomes presented in this study.
Bin ID	Lineage	Number of Contigs	Total Length (bp)	Completeness (%)	Contamination (%)	Strain Heterogeneity	% GC	Coding Density	Number of Predicted Genes
Bin8	Pseudomonas	39	4173595	100	0.66	0	0.62	0.91	3806
Bin102	Alcanivorax	129	3532465	99.88	0.74	75	0.59	0.89	3331
Bin90	Neptuniibacter	40	3514902	99.57	0.43	0	0.46	0.89	3271
Bin69	Methylophaga	35	2812385	99.47	0.51	0	0.48	0.92	2712
Bin24	Thioclava	153	3597019	97.72	1.14	71.43	0.64	0.91	3567
Bin103	Alcanivorax	84	3722469	96.95	0.5	0	0.57	0.88	3439
Bin59	Erythrobacter	13	2803399	96.78	0.21	66.67	0.64	0.92	2744
Bin32	Alcanivorax	61	3361407	96.47	0.65	75	0.65	0.91	3134
Bin127	Methylophaga	118	2670236	95.93	0.74	0	0.51	0.93	2613
Bin139	Methylophaga	49	2286325	95.87	0.37	33.33	0.49	0.93	2239
Bin9	Aestuariibacter	188	4075568	95.32	1.42	30	0.49	0.9	3768
Bin133	Oleibacter	156	3215076	94.79	0.94	20	0.52	0.92	2953
Bin120	Methylophaga	237	2363090	94.47	1.61	63.64	0.53	0.93	2428
Bin41	Pseudoalteromonas	803	4179513	94.45	5.41	56.41	0.41	0.9	4330
Bin129	Methylophaga	454	2087883	94.42	3.4	73.68	0.41	0.93	2396
Bin107	Marinobacter	104	3224556	94.18	0.65	50	0.6	0.92	2987
Bin80	Marinobacter	148	3627928	92.16	0.56	100	0.57	0.92	3401
Bin131	Alcanivorax	364	2637970	91.28	2.73	0	0.53	0.91	2789
Bin95	Marinobacter	362	3874046	89.62	2.86	20	0.62	0.9	3748
Bin111	Methylophaga	235	2079793	89.45	1.7	83.33	0.46	0.93	2221
Bin97	Pseudohongiella	568	2995693	83.59	1.82	27.27	0.52	0.92	3088
Bin31	Alcanivorax	872	3034974	77.76	1.72	100	0.67	0.93	3417
Bin143	Methylophaga	103	2420882	77.59	0.86	100	0.51	0.93	2362
Bin16	Alteromonas	769	3231675	73.31	1.07	70	0.45	0.89	3229
Bin46	Thioflavicoccus	790	2171169	68.54	3.36	6.67	0.7	0.88	2458
Bin75	Phaeodactylibacter	2023	4380528	65.5	4.21	0	0.52	0.89	5058
Bin105	Marinobacter	305	3867644	65	3.45	100	0.58	0.92	3693
