# Supplementary material for: Bacteria-Oil Microaggregates Are an Important Mechanism for Hydrocarbon Degradation in the Marine Water Column
Source: mSystems. 2021 Oct 5;6(5):e01105-21. doi: 10.1128/mSystems.01105-21 (PMC8547462; doi:10.1128/mSystems.01105-21)
Supplement: TABLE S2 [file msystems.01105-21-st002.xlsx]

## Sheet: Table S2
Table S2. List of genes involved in KEGG pathways associated with the degradation of various hydrocarbon compounds.
Gene annotation	KEGG number	Metabolic Category
dbfA1; dibenzofuran dioxygenase subunit alpha	K14599	Aromatic Degradation
dbfA2; dibenzofuran dioxygenase subunit beta	K14600	Aromatic Degradation
E1.14.13.1; salicylate hydroxylase	K00480	Aromatic Degradation
flnB; 1,1a-dihydroxy-1-hydro-9-fluorenone dehydrogenase	K14601	Aromatic Degradation
flnD1; 2'-carboxy-2,3-dihydroxybiphenyl 1,2-dioxygenase large subunit	K14602	Aromatic Degradation
flnD2; 2'-carboxy-2,3-dihydroxybiphenyl 1,2-dioxygenase small subunit and ferredoxin fusion protein	K14603	Aromatic Degradation
flnE; 2-hydroxy-6-oxo-6-(2'-carboxyphenyl)-hexa-2,4-dienoate hydrolase	K14604	Aromatic Degradation
ligA; protocatechuate 4,5-dioxygenase, alpha chain	K04100	Aromatic Degradation
ligB; protocatechuate 4,5-dioxygenase, beta chain	K04101	Aromatic Degradation
mobA; 3-hydroxybenzoate 4-monooxygenase	K19065	Aromatic Degradation
nahAa, nagAa, ndoR, nbzAa, dntAa; naphthalene 1,2-dioxygenase ferredoxin reductase component [EC:1.1	K14581	Aromatic Degradation
nahAb, nagAb, ndoA, nbzAb, dntAb; naphthalene 1,2-dioxygenase ferredoxin component	K14578	Aromatic Degradation
nahAc, ndoB, nbzAc, dntAc; naphthalene 1,2-dioxygenase subunit alpha [EC:1.14.12.12 1.14.12.23 1.14.	K14579	Aromatic Degradation
nahAd, ndoC, nbzAd, dntAd; naphthalene 1,2-dioxygenase subunit beta [EC:1.14.12.12 1.14.12.23 1.14.1	K14580	Aromatic Degradation
nahB, doxE; cis-1,2-dihydro-1,2-dihydroxynaphthalene/dibenzothiophene dihydrodiol dehydrogenase [EC:	K14582	Aromatic Degradation
nidA; PAH dioxygenase large subunit	K11943	Aromatic Degradation
nidB; PAH dioxygenase small subunit	K11944	Aromatic Degradation
nidD; aldehyde dehydrogenase	K11947	Aromatic Degradation
pcaG; protocatechuate 3,4-dioxygenase, alpha subunit	K00448	Aromatic Degradation
pcaH; protocatechuate 3,4-dioxygenase, beta subunit	K00449	Aromatic Degradation
phdE; cis-3,4-dihydrophenanthrene-3,4-diol dehydrogenase	K18257	Aromatic Degradation
phdF; extradiol dioxygenase	K11945	Aromatic Degradation
phdG; hydratase-aldolase	K11946	Aromatic Degradation
phdI; 1-hydroxy-2-naphthoate dioxygenase	K11948	Aromatic Degradation
phdJ; 4-(2-carboxyphenyl)-2-oxobut-3-enoate aldolase	K11949	Aromatic Degradation
phdK; 2-formylbenzoate dehydrogenase	K18275	Aromatic Degradation
pht2; phthalate 4,5-dioxygenase reductase component	K18069	Aromatic Degradation
pht3; phthalate 4,5-dioxygenase	K18068	Aromatic Degradation
pht4; phthalate 4,5-cis-dihydrodiol dehydrogenase	K18067	Aromatic Degradation
pht5; 4,5-dihydroxyphthalate decarboxylase	K04102	Aromatic Degradation
phtAa; phthalate 3,4-dioxygenase subunit alpha	K18251	Aromatic Degradation
phtAb; phthalate 3,4-dioxygenase subunit beta	K18252	Aromatic Degradation
phtAc; phthalate 3,4-dioxygenase ferredoxin component	K18253	Aromatic Degradation
phtAd; phthalate 3,4-dioxygenase ferredoxin reductase component	K18254	Aromatic Degradation
phtB; phthalate 3,4-cis-dihydrodiol dehydrogenase	K18255	Aromatic Degradation
phtC; 3,4-dihydroxyphthalate decarboxylase	K18256	Aromatic Degradation
todD, tcbB; cis-1,2-dihydrobenzene-1,2-diol/chlorobenzene dihydrodiol dehydrogenase [EC:1.3.1.19 1.3	K16269	Aromatic Degradation
tphA1; terephthalate 1,2-dioxygenase reductase component	K18077	Aromatic Degradation
tphA2; terephthalate 1,2-dioxygenase oxygenase component alpha subunit	K18074	Aromatic Degradation
tphA3; terephthalate 1,2-dioxygenase oxygenase component beta subunit	K18075	Aromatic Degradation
tphB; 1,2-dihydroxy-3,5-cyclohexadiene-1,4-dicarboxylate dehydrogenase	K18076	Aromatic Degradation
bnsA; naphthyl-2-oxomethyl-succinyl-CoA thiolase subunit	K15574	Aromatic Degradation
bnsB; naphthyl-2-oxomethyl-succinyl-CoA thiolase subunit	K15575	Aromatic Degradation
bnsC; naphthyl-2-hydroxymethylsuccinyl-CoA dehydrogenase BnsC subunit	K15573	Aromatic Degradation
bnsD; naphthyl-2-hydroxymethylsuccinyl-CoA dehydrogenase BnsD subunit	K19958	Aromatic Degradation
bnsE; naphthyl-2-methylsuccinate CoA transferase subunit	K15569	Aromatic Degradation
bnsF; naphthyl-2-methylsuccinate CoA transferase subunit	K15570	Aromatic Degradation
bnsG; naphthyl-2-methylsuccinyl-CoA dehydrogenase	K15571	Aromatic Degradation
bnsH; naphthyl-2-hydroxymethylsuccinyl-CoA hydratase	K15572	Aromatic Degradation
nagG; salicylate 5-hydroxylase large subunit	K18242	Aromatic Degradation
nagH; salicylate 5-hydroxylase small subunit	K18243	Aromatic Degradation
nahC; 1,2-dihydroxynaphthalene dioxygenase	K14583	Aromatic Degradation
nahD; 2-hydroxychromene-2-carboxylate isomerase	K14584	Aromatic Degradation
nahE; trans-o-hydroxybenzylidenepyruvate hydratase-aldolase	K14585	Aromatic Degradation
nahF; salicylaldehyde dehydrogenase	K00152	Aromatic Degradation
nmoAB; 2-naphthoate monooxygenase	K14586	Aromatic Degradation
nmsA; naphthyl-2-methylsuccinate synthase alpha subunit	K01670	Aromatic Degradation
nmsB; naphthyl-2-methylsuccinate synthase beta subunit	K15567	Aromatic Degradation
nmsC; naphthyl-2-methylsuccinate synthase gamma subunit	K15568	Aromatic Degradation
cmtAa; p-cumate 2,3-dioxygenase ferredoxin reductase component	K18227	Aromatic Degradation
cmtAb; p-cumate 2,3-dioxygenase subunit alpha	K10619	Aromatic Degradation
cmtAc; p-cumate 2,3-dioxygenase subunit beta	K16303	Aromatic Degradation
cmtAd; p-cumate 2,3-dioxygenase ferredoxin component	K16304	Aromatic Degradation
cmtB; 2,3-dihydroxy-2,3-dihydro-p-cumate dehydrogenase	K10620	Aromatic Degradation
cmtE; HOMODA hydrolase	K10623	Aromatic Degradation
cymAa; p-cymene methyl-monooxygenase	K10616	Aromatic Degradation
cymAb; p-cymene methyl-monooxygenase electron transfer component	K18293	Aromatic Degradation
cymB; p-cumic alcohol dehydrogenase	K10617	Aromatic Degradation
cymC; p-cumic aldehyde dehydrogenase	K10618	Aromatic Degradation
E1.1.1.90; aryl-alcohol dehydrogenase	K00055	Aromatic Degradation
todE; 3-methylcatechol 2,3-dioxygenase	K16270	Aromatic Degradation
todF; 2-hydroxy-6-oxohepta-2,4-dienoate hydroxylase	K10702	Aromatic Degradation
xylA; toluene methyl-monooxygenase electron transfer component	K15758	Aromatic Degradation
xylC; benzaldehyde dehydrogenase (NAD)	K00141	Aromatic Degradation
xylM; toluene methyl-monooxygenase	K15757	Aromatic Degradation
alkB1_2, alkM; alkane 1-monooxygenase	K00496	Alkane Activation
alkT; rubredoxin---NAD+ reductase	K21738	Alkane Activation
rubB, alkT; rubredoxin---NAD+ reductase	K05297	Alkane Activation
ssuD; alkanesulfonate monooxygenase	K04091	Alkane Activation
absAa; 2-aminobenzenesulfonate 2,3-dioxygenase subunit alpha	K15766	Aromatic Degradation
absAb; 2-aminobenzenesulfonate 2,3-dioxygenase subunit beta	K15767	Aromatic Degradation
acd; glutaryl-CoA dehydrogenase (non-decarboxylating)	K16173	Aromatic Degradation
aliA; cyclohexanecarboxylate-CoA ligase	K04116	Aromatic Degradation
aliB; cyclohexanecarboxyl-CoA dehydrogenase	K04117	Aromatic Degradation
badA; benzoate-CoA ligase	K04110	Aromatic Degradation
badH; 2-hydroxycyclohexanecarboxyl-CoA dehydrogenase	K07535	Aromatic Degradation
badI; 2-ketocyclohexanecarboxyl-CoA hydrolase	K07536	Aromatic Degradation
badK; cyclohex-1-ene-1-carboxyl-CoA hydratase	K07534	Aromatic Degradation
bamB; benzoyl-CoA reductase subunit BamB	K19515	Aromatic Degradation
bamC; benzoyl-CoA reductase subunit BamC	K19516	Aromatic Degradation
bcrA, badF; benzoyl-CoA reductase subunit A	K04114	Aromatic Degradation
bcrB, badE; benzoyl-CoA reductase subunit B	K04113	Aromatic Degradation
bcrC, badD; benzoyl-CoA reductase subunit C	K04112	Aromatic Degradation
bcrD, badG; benzoyl-CoA reductase subunit D	K04115	Aromatic Degradation
benA-xylX; benzoate/toluate 1,2-dioxygenase subunit alpha	K05549	Aromatic Degradation
benB-xylY; benzoate/toluate 1,2-dioxygenase subunit beta	K05550	Aromatic Degradation
benC-xylZ; benzoate/toluate 1,2-dioxygenase reductase component	K05784	Aromatic Degradation
benD-xylL; dihydroxycyclohexadiene carboxylate dehydrogenase	K05783	Aromatic Degradation
boxA; benzoyl-CoA 2,3-epoxidase subunit A	K15511	Aromatic Degradation
boxB; benzoyl-CoA 2,3-epoxidase subunit B	K15512	Aromatic Degradation
boxC; benzoyl-CoA-dihydrodiol lyase	K15513	Aromatic Degradation
boxD; 3,4-dehydroadipyl-CoA semialdehyde dehydrogenase	K15514	Aromatic Degradation
bphH, xylJ, tesE; 2-oxopent-4-enoate/cis-2-oxohex-4-enoate hydratase	K18364	Aromatic Degradation
bphI, xylK, nahM, tesG; 4-hydroxy-2-oxovalerate/4-hydroxy-2-oxohexanoate aldolase [EC:4.1.3.39 4.1.3	K18365	Aromatic Degradation
bphJ, xylQ, nahO, tesF; acetaldehyde/propanal dehydrogenase	K18366	Aromatic Degradation
catA; catechol 1,2-dioxygenase	K03381	Aromatic Degradation
catB; muconate cycloisomerase	K01856	Aromatic Degradation
catC; muconolactone D-isomerase	K03464	Aromatic Degradation
catE; catechol 2,3-dioxygenase	K07104	Aromatic Degradation
chqB; hydroxyquinol 1,2-dioxygenase	K04098	Aromatic Degradation
CMLE; carboxy-cis,cis-muconate cyclase	K14334	Aromatic Degradation
cmtC, dhbA; 2,3-dihydroxy-p-cumate/2,3-dihydroxybenzoate 3,4-dioxygenase	K10621	Aromatic Degradation
cmtD, dhbB; HCOMODA/2-hydroxy-3-carboxy-muconic semialdehyde decarboxylase	K10622	Aromatic Degradation
CYP199A2; 4-methoxybenzoate monooxygenase (O-demethylating)	K22553	Aromatic Degradation
CYP53A1; benzoate 4-monooxygenase	K07824	Aromatic Degradation
dch; cyclohexa-1,5-dienecarbonyl-CoA hydratase	K07537	Aromatic Degradation
DHBD; 2,3-dihydroxybenzoate decarboxylase	K14333	Aromatic Degradation
dmpB, xylE; catechol 2,3-dioxygenase	K00446	Aromatic Degradation
dmpC, xylG, praB; aminomuconate-semialdehyde/2-hydroxymuconate-6-semialdehyde dehydrogenase [EC:1.2.	K10217	Aromatic Degradation
dmpD, xylF; 2-hydroxymuconate-semialdehyde hydrolase	K10216	Aromatic Degradation
dmpH, xylI, nahK; 2-oxo-3-hexenedioate decarboxylase	K01617	Aromatic Degradation
dmpK, poxA; phenol hydroxylase P0 protein	K16249	Aromatic Degradation
dmpL, poxC; Phenol hydroxylase P1 protein	K16243	Aromatic Degradation
dmpM, poxB; phenol hydroxylase P2 protein	K16244	Aromatic Degradation
dmpN, poxD; phenol hydroxylase P3 protein	K16242	Aromatic Degradation
dmpO, poxE; phenol hydroxylase P4 protein	K16245	Aromatic Degradation
dmpP, poxF; phenol hydroxylase P5 protein	K16246	Aromatic Degradation
E1.14.13.219; resorcinol 4-hydroxylase (NADPH)	K20943	Aromatic Degradation
E1.3.1.32; maleylacetate reductase	K00217	Aromatic Degradation
E1.3.1.62; pimeloyl-CoA dehydrogenase	K04118	Aromatic Degradation
E1.3.8.10; cyclohex-1-ene-1-carbonyl-CoA dehydrogenase	K19066	Aromatic Degradation
E1.3.8.11; cyclohexane-1-carbonyl-CoA dehydrogenase	K19067	Aromatic Degradation
E3.1.2.23; 4-hydroxybenzoyl-CoA thioesterase	K01075	Aromatic Degradation
galB; 4-oxalomesaconate hydratase	K16515	Aromatic Degradation
galD; 4-oxalomesaconate tautomerase	K16514	Aromatic Degradation
gcdA; glutaconyl-CoA decarboxylase subunit alpha	K01615	Aromatic Degradation
graA; resorcinol 4-hydroxylase (FADH2)	K20942	Aromatic Degradation
graF; gamma-resorcylate decarboxylase	K20941	Aromatic Degradation
had; 6-hydroxycyclohex-1-ene-1-carbonyl-CoA dehydrogenase	K07538	Aromatic Degradation
hbaA; 4-hydroxybenzoate-CoA ligase	K04105	Aromatic Degradation
hcl; 3-hydroxybenzoate/4-hydroxybenzoate---CoA ligase	K20458	Aromatic Degradation
hcrA, hbaC; 4-hydroxybenzoyl-CoA reductase subunit alpha	K04108	Aromatic Degradation
hcrB, hbaD; 4-hydroxybenzoyl-CoA reductase subunit beta	K04109	Aromatic Degradation
hcrC, hbaB; 4-hydroxybenzoyl-CoA reductase subunit gamma	K04107	Aromatic Degradation
ligC; 2-hydroxy-4-carboxymuconate semialdehyde hemiacetal dehydrogenase	K10219	Aromatic Degradation
ligI; 2-pyrone-4,6-dicarboxylate lactonase	K10221	Aromatic Degradation
ligJ; 4-oxalmesaconate hydratase	K10220	Aromatic Degradation
ligK, galC; 4-hydroxy-4-methyl-2-oxoglutarate aldolase	K10218	Aromatic Degradation
mhpD; 2-keto-4-pentenoate hydratase	K02554	Aromatic Degradation
mhpE; 4-hydroxy 2-oxovalerate aldolase	K01666	Aromatic Degradation
mhpF; acetaldehyde dehydrogenase	K04073	Aromatic Degradation
nagX; 3-hydroxybenzoate 6-monooxygenase	K22270	Aromatic Degradation
oah; 6-oxocyclohex-1-ene-carbonyl-CoA hydrolase	K07539	Aromatic Degradation
paaH, hbd, fadB, mmgB; 3-hydroxybutyryl-CoA dehydrogenase	K00074	Aromatic Degradation
pcaB; 3-carboxy-cis,cis-muconate cycloisomerase	K01857	Aromatic Degradation
pcaC; 4-carboxymuconolactone decarboxylase	K01607	Aromatic Degradation
pcaD; 3-oxoadipate enol-lactonase	K01055	Aromatic Degradation
pcaF; 3-oxoadipyl-CoA thiolase	K07823	Aromatic Degradation
pcaI; 3-oxoadipate CoA-transferase, alpha subunit	K01031	Aromatic Degradation
pcaJ; 3-oxoadipate CoA-transferase, beta subunit	K01032	Aromatic Degradation
pcaL; 3-oxoadipate enol-lactonase / 4-carboxymuconolactone decarboxylase	K14727	Aromatic Degradation
pobA; p-hydroxybenzoate 3-monooxygenase	K00481	Aromatic Degradation
praC, xylH; 4-oxalocrotonate tautomerase	K01821	Aromatic Degradation
todA, tcbAd; benzene/toluene/chlorobenzene dioxygenase ferredoxin reductase component [EC:1.18.1.3 1	K18090	Aromatic Degradation
todB, tcbAc; benzene/toluene/chlorobenzene dioxygenase ferredoxin component	K18089	Aromatic Degradation
todC1, bedC1, tcbAa; benzene/toluene/chlorobenzene dioxygenase subunit alpha [EC:1.14.12.3 1.14.12.1	K03268	Aromatic Degradation
todC2, bedC2, tcbAb; benzene/toluene/chlorobenzene dioxygenase subunit beta [EC:1.14.12.3 1.14.12.11	K16268	Aromatic Degradation
tsdB; resorcinol 4-hydroxylase (NADH)	K20944	Aromatic Degradation
aas; acyl-[acyl-carrier-protein]-phospholipid O-acyltransferase / long-chain-fatty-acid--[acyl-carri	K05939	Fatty Acid β-Oxidation
ACAA1; acetyl-CoA acyltransferase 1	K07513	Fatty Acid β-Oxidation
ACAA2; acetyl-CoA acyltransferase 2	K07508	Fatty Acid β-Oxidation
ACADL; long-chain-acyl-CoA dehydrogenase	K00255	Fatty Acid β-Oxidation
ACADM, acd; acyl-CoA dehydrogenase	K00249	Fatty Acid β-Oxidation
ACADS, bcd; butyryl-CoA dehydrogenase	K00248	Fatty Acid β-Oxidation
ACADSB; short/branched chain acyl-CoA dehydrogenase	K09478	Fatty Acid β-Oxidation
ACADVL; very long chain acyl-CoA dehydrogenase	K09479	Fatty Acid β-Oxidation
ACSBG; long-chain-fatty-acid--CoA ligase ACSBG	K15013	Fatty Acid β-Oxidation
ACSL, fadD; long-chain acyl-CoA synthetase	K01897	Fatty Acid β-Oxidation
ADH1; alcohol dehydrogenase class-P	K18857	Fatty Acid β-Oxidation
ADH1_7; alcohol dehydrogenase 1/7	K13951	Fatty Acid β-Oxidation
ADH4; alcohol dehydrogenase 4	K13980	Fatty Acid β-Oxidation
ADH6; alcohol dehydrogenase 6	K13952	Fatty Acid β-Oxidation
adhE; acetaldehyde dehydrogenase / alcohol dehydrogenase	K04072	Fatty Acid β-Oxidation
adhP; alcohol dehydrogenase, propanol-preferring	K13953	Fatty Acid β-Oxidation
ALDH; aldehyde dehydrogenase (NAD+)	K00128	Fatty Acid β-Oxidation
ALDH7A1; aldehyde dehydrogenase family 7 member A1	K14085	Fatty Acid β-Oxidation
ALDH9A1; aldehyde dehydrogenase family 9 member A1	K00149	Fatty Acid β-Oxidation
CPT1A; carnitine O-palmitoyltransferase 1, liver isoform	K08765	Fatty Acid β-Oxidation
CPT1B; carnitine O-palmitoyltransferase 1, muscle isoform	K19523	Fatty Acid β-Oxidation
CPT1C; carnitine O-palmitoyltransferase 1, brain isoform	K19524	Fatty Acid β-Oxidation
CPT2; carnitine O-palmitoyltransferase 2	K08766	Fatty Acid β-Oxidation
CYP4A; long-chain fatty acid omega-monooxygenase	K07425	Fatty Acid β-Oxidation
CYP52M1; long-chain fatty acid omega-monooxygenase	K22887	Fatty Acid β-Oxidation
CYP704B1; long-chain fatty acid omega-monooxygenase	K20495	Fatty Acid β-Oxidation
CYP86A1; long-chain fatty acid omega-monooxygenase	K15401	Fatty Acid β-Oxidation
cypD_E, CYP102A2_3; cytochrome P450 / NADPH-cytochrome P450 reductase	K14338	Fatty Acid β-Oxidation
E1.1.1.1, adh; alcohol dehydrogenase	K00001	Fatty Acid β-Oxidation
E1.14.14.1; unspecific monooxygenase	K00493	Fatty Acid β-Oxidation
E1.3.3.6, ACOX1, ACOX3; acyl-CoA oxidase	K00232	Fatty Acid β-Oxidation
E2.3.1.9, atoB; acetyl-CoA C-acetyltransferase	K00626	Fatty Acid β-Oxidation
ECHS1; enoyl-CoA hydratase	K07511	Fatty Acid β-Oxidation
ECI1, DCI; Delta3-Delta2-enoyl-CoA isomerase	K13238	Fatty Acid β-Oxidation
ECI1_2; Delta3-Delta2-enoyl-CoA isomerase	K07517	Fatty Acid β-Oxidation
ECI2, PECI; Delta3-Delta2-enoyl-CoA isomerase	K13239	Fatty Acid β-Oxidation
ECI3, HCD1; Delta3-Delta2-enoyl-CoA isomerase	K18880	Fatty Acid β-Oxidation
EHHADH; enoyl-CoA hydratase / 3-hydroxyacyl-CoA dehydrogenase / 3,2-trans-enoyl-CoA isomerase [EC:4.	K07514	Fatty Acid β-Oxidation
fadA, fadI; acetyl-CoA acyltransferase	K00632	Fatty Acid β-Oxidation
fadB; 3-hydroxyacyl-CoA dehydrogenase / enoyl-CoA hydratase / 3-hydroxybutyryl-CoA epimerase / enoyl	K01825	Fatty Acid β-Oxidation
fadB; enoyl-CoA hydratase	K13767	Fatty Acid β-Oxidation
fadE; acyl-CoA dehydrogenase	K06445	Fatty Acid β-Oxidation
fadJ; 3-hydroxyacyl-CoA dehydrogenase / enoyl-CoA hydratase / 3-hydroxybutyryl-CoA epimerase [EC:1.1	K01782	Fatty Acid β-Oxidation
fadN; 3-hydroxyacyl-CoA dehydrogenase	K07516	Fatty Acid β-Oxidation
frmA, ADH5, adhC; S-(hydroxymethyl)glutathione dehydrogenase / alcohol dehydrogenase [EC:1.1.1.284 1	K00121	Fatty Acid β-Oxidation
HADH; 3-hydroxyacyl-CoA dehydrogenase	K00022	Fatty Acid β-Oxidation
HADHA; enoyl-CoA hydratase / long-chain 3-hydroxyacyl-CoA dehydrogenase	K07515	Fatty Acid β-Oxidation
HADHB; acetyl-CoA acyltransferase	K07509	Fatty Acid β-Oxidation
hcaD; 3-phenylpropionate/trans-cinnamate dioxygenase ferredoxin reductase component	K00529	Fatty Acid β-Oxidation
mbtM; long-chain-fatty-acid--[acyl-carrier-protein] ligase	K01909	Fatty Acid β-Oxidation
MFP2; enoyl-CoA hydratase/3-hydroxyacyl-CoA dehydrogenase	K10527	Fatty Acid β-Oxidation
nroR; rubredoxin---NAD+ reductase	K22567	Fatty Acid β-Oxidation
paaF, echA; enoyl-CoA hydratase	K01692	Fatty Acid β-Oxidation
yiaY; alcohol dehydrogenase	K13954	Fatty Acid β-Oxidation
